# Supplementary material for: Degradation and Lifetime Prediction of Epoxy Composite Insulation Materials under High Relative Humidity
Source: Polymers (Basel). 2023 Jun 13;15(12):2666. doi: 10.3390/polym15122666 (PMC10304519; doi:10.3390/polym15122666)
Supplement: Supplementary file 1 [file polymers-15-02666-s001.zip]

Archive with 1 entries (1 files):
- polymers-2448228-SM.pdf
